# Supplementary material for: Acetyl-CoA-Carboxylase 1-mediated de novo fatty acid synthesis sustains Lgr5+ intestinal stem cell function
Source: Nat Commun. 2022 Jul 9;13:3998. doi: 10.1038/s41467-022-31725-2 (PMC9271096; doi:10.1038/s41467-022-31725-2)
Supplement: Supplementary file 4 — Source Data [file 41467_2022_31725_MOESM4_ESM.xlsx]

## Sheet: Figure 1
Figure 1a	duodenum		ileum		colon
	ACC1 flox/flox	ACC1Δ/ΔIEC	ACC1 flox/flox	ACC1Δ/ΔIEC	ACC1 flox/flox	ACC1Δ/ΔIEC
fold change Acaca expression	1.27456	0.040526	0.940174	0.264438	0.908148	0.274714
	0.90125	0.026737	1.27987	0.053142	1.07998	0.122512
	1.09429	0.015198	0.914465	0.050801	1.8609	0.076733
	0.787308	0.074325	0.702709	0.082241	1.89343	0.08633
	1.01045	0.003206	1.29325	0.076733	1.36	0.119162
	1.36	0.05	0.91	0.11	1.31	0.09
	1.03	0.03	1.04	0.29	1.26	0.07
	0.93	0.04	1	0.27	0.89	0.29
	1.25	0.09	0.91	0.16		0.11
		0.08	1.16	0.05		0.03
p values (unpaired two-tailed T-test)		<0,0001		<0,0001		<0,0001
Figure 1d	small intestine										colon
Cell types	T WT	T TG	B WT	B TG	DC WT	DC TG	Gr WT	Gr TG	MO WT	MO TG	T WT	T TG	B WT	B TG	DC WT	DC TG	Gr WT	Gr TG	MO WT	MO TG
% of CD45+	18.3	24.5	30.5	36	6.99	11.1	0.28	0.82	12.5	40.9	13.9	12.8	62.2	62.2	8.86	9.99	0.72	0.57	18.6	22.7
	21.8	17.7	34.7	46.6	8.97	13.7	0.17	0.46	4.17	23.6	10.2	10.3	66	64.1	5.85	7.62	0.46	0.44	9.32	7.3
	27.6	23.4	11.6	42.3	16.2	20	0.059	0.41	5.28	34.1	15.5	11.9	55.5	67.9	9.17	8.02	0.78	0.38	4.86	18.2
	30.9	22.1	13.8	44.1	5.85	14	0.044	0.31	2.67	21.6	11.7	14.7	69.1	51.3	9.15	9.97	0.086	0.73	3.04	10.5
	47.1	43.1	35.6	17.7	3.96	18.7		0.24	1.33	36.6	16.2	20.1	54.5	54.6	6.4	7.66	0.21	0.25	5.9	22.7
	32.4	42.7	52.9	26		20		0.93		18.2	18.9	21.3	59.7	45.6	8.22	15	0.2	0.43	5.04	18.5
	23.3	42.2		21.3		10.2		0.22		8.54	22.8	12.7	44.9	62.9	11.1	5.44	0.38	0.21	6.13	6.25
		30.6		43.5		19.3		0.28		15.9	15	16.2	56.1	53.9	11.5	9.68	0.37	0.14		5.3
		42.3		21.8		15.5						9.93		68.6		10.5		0.078		6.66
p values (unpaired two-tailed T-test)						0.0074		0.0497		0.0035
WT=ACC1 flox/flox
TG=ACC1Δ/ΔIEC

## Sheet: Figure 2
Figure 2a	ACC1 flox/flox	ACC1Δ/ΔIEC		Figure 2c	Tert WT	Tert TG	Muc2 WT	Muc2 TG	Lyz1 WT	Lyz1 TG	Chgd WT	Chgd TG	WT=ACC1 flox/flox		Figure 2e	Duo/Jejunum		ileum
fold change Lgr5 expression	0.864403	0.617717		fold change gene expression	1.02878	1.06134	0.931044	0.679206	0.424702	1.45349	0.424702	1.45349	TG=ACC1Δ/ΔIEC			Lgr5-EGFP	Acc1Δ/ΔLgr5	Lgr5-EGFP	Acc1Δ/ΔLgr5
	1.00329	1.67566			1.16552	1.95989	0.96059	3.07801	0.492952	1.5741	0.492952	1.5741			% Lgr5high ISC	3.36	1.99	2.57	1.51
	1.4044	0.241672			1.46503	0.449277	0.5238	0.345594	0.770854	0.103273	0.770854	0.103273				5.7	3.59	5.36	2.21
	1.4288	0.617624			1.00258	0.75196	0.862732	0.599564	2.20309	1.02778	2.20309	1.02778				3.14	3.49	6.22	1.5
	1.10558	0.843699			0.955098	1.29569	0.715481	0.514765	1.71063	1.41375	1.71063	1.41375				8.19	8.72	7.74	3.25
	0.449004	0.277354			0.881918	0.728864	1.45597	0.686335	0.747179	0.809176	0.747179	0.809176				5.38	3.89	4.78	1.68
	1.34239	0.305618			1.18816	0.520901	0.587225	0.362734	1.61835	0.450477	1.61835	0.450477				8.84	6.99	10.7	2.06
	1.71689	0.278317			0.995657	0.41021	0.67221	0.516552	3.19214	0.0813071	3.19214	0.0813071				8.16	6.36	6.57	1.84
	0.574096	0.259722			1.1004	0.553457	1.18672	0.403871	0.476161	0.160379	0.476161	0.160379			p values (unpaired two-tailed T-test)		0.3995		0.001
	0.926576	0.39911			0.872509	0.879021	1.41122	0.495533	0.279229	0.243083	0.279229	0.243083
	0.812258	0.113816			1.03529	0.260451	1.20743	0.309301	0.668742	0.143543	0.668742	0.143543			% Lgr5int progenitor	Duo/Jejunum		ileum
	0.47131	0.263232			0.657638	0.651126	0.908827	0.493788	0.279229	0.134857	0.279229	0.134857				Lgr5-EGFP	Acc1Δ/ΔLgr5	Lgr5-EGFP	Acc1Δ/ΔLgr5
	0.901005				0.651126		1.57675		0.136742		0.136742					18.3	12.9	6.98	2.75
p values (unpaired two-tailed T-test)		0.0049		p values (unpaired two-tailed T-test)		0.1641		0.2188		0.2494		0.2494				8.88	15.9	6.01	5.45
																8.89	11	11.9	4.01
																14.6	8.88	11.8	3.66
Figure 2b	ACC1 flox/flox	ACC1Δ/ΔIEC		Figure 2d	ACC1 flox/flox	ACC1Δ/ΔIEC		ACC1 flox/flox	ACC1Δ/ΔIEC							8.06	5.58	8.43	2.69
Olfm4+ per crypt	6	3		MMP7+ per crypt	8	14	PAS+ per crypt	11	16							12.2	11.5	10.7	3.41
	5	1			5	10		7	16							14	7.46	5.82	1.42
	7	3			4	10		9	21						p values (unpaired two-tailed T-test)		0.4046		0.0004
	8	3			3	9		6	11
	8	4			8	8		15	3
	4	3			6	8		11	2
	6	2			5	10		9	16
	7	1			7	10		13	6
	5	0			6	15		12	18
	5	1			4	8		15	5
	6	1			6	9		11	8
	8	0			5	10		12	13
	6	2			3	10		7	17
	7	2			3	7		12	4
	8	4			4	8		11	6
	8	1			5	9		12	10
	7	2			4	10		17	6
	6	2			4	11		13	4
	5	4			6	12		15	14
	7	1			3	11		14	14
	6	2			4	11		8	8
	5	2			5	11		14	6
	7	2			5	14		8	3
	8	3			6	10		14	3
	7	1			4	15		8	8
	5	3			5	10		14	4
	5	2			2	13		15	11
	8	2			5	12		16	13
	6	1			7	9		7	5
	5	2			8	12		4	8
	7	1			4	12		3	2
	6	1			10	5		11	8
	5	2			5	3		9	5
	8	2			5	15		10	7
	5	2			5	11		6	7
	6	2			5			6	10
	6	3			5			8	5
	4	0			9				6
	5	0			6		p values (unpaired two-tailed T-test)		0.0543
	6	0			7
	6	0			6
	6	2			9
	7	2			4
	5	1			5
	6	2			6
	6	4			8
	5	2			5
	7	2			7
	5	2			6
	6	4			7
	6	3			4
	7	2			7
	5	1			8
	6	0			5
	5	1			5
	6	1			7
	7	1			6
	6	2			2
	6	1			6
	4	3			6
	4	2			6
	5	0			7
	5	0			3
	7	1			3
	5	1			6
	5	3			7
	5	4			5
	7	2			6
	6	2		p values (unpaired two-tailed T-test)		<0,0001
	5	2
	6	1
	7	3
	8	2
	5	2
	6	1
	7	2
	6	1
	7	4
	6	3
	7	1
	6	2
	6	2
	5	3
	6	1
	5	2
	6	4
	6	3
	7	0
	6	0
	6	0
	5	0
	8	2
	5	4
	4	0
	5	0
	4
	5
	5
	6
	4
	5
	6
	5
	6
	6
	8
	6
	7
	5
	5
p values (unpaired two-tailed T-test)		<0,0001

## Sheet: Figure 3
Figure 3b	day 1		day 2		day 3		day 4			Figure 3d	day 1		day 2		day 3		day 4									Figure 3i	Duo/Jejunum		ileum				Figure 3m	Lgr5hi	Lgr5hi+paneth	Lgr5hi+paneth (ACC1Δ/ΔIEC)
	ACC1 flox/flox	ACC1Δ/ΔIEC	ACC1 flox/flox	ACC1Δ/ΔIEC	ACC1 flox/flox	ACC1Δ/ΔIEC	ACC1 flox/flox	ACC1Δ/ΔIEC			ACC1 flox/flox	ACC1Δ/ΔIEC	ACC1 flox/flox	ACC1Δ/ΔIEC	ACC1 flox/flox	ACC1Δ/ΔIEC	ACC1 flox/flox	ACC1Δ/ΔIEC									ACC1 flox/flox	ACC1Δ/ΔIEC	ACC1 flox/flox	ACC1Δ/ΔIEC			organoid size (mm)	119.7	348.1	209.4
fold change Acaca expression	1.80508	0.0304655	1.28266	0.0094083	1.3079	0.00497301	1.31579	0.0112943		fold change Lgr5 expression	1.76565	0.989711	1.48086	0.293087	1.29651	0.382303	1.01047	0.283641								organoid per crypt	0.699074	0.02963	0.626126	0.060606				181.4	142.3	226.4
	0.474001	0.0114246	0.686736	0.0062722	0.721086	0.00497301	0.739778	0.0282358			0.678415	0.690273	0.687383	0.415865	0.78566	0.317973	0.678941	0.175303									0.763889	0.037037	0.554054	0.090909				75.8	151.4	317.2
	0.84555	0.019041	1.06277	0.0031361	0.839717	0.00745951	0.782618	0.00564716			0.452371	0.956158	1.06375	0.528174	0.960578	0.372939	2.08192	0.162434									0.768519	0.007407	0.702703	0.030303				86.3	351.4	197.4
	0.875368	0.0152328	0.967831	0.0094083	1.1313	0.00497301	1.16182	0.00282358			0.503563	0.174979	0.768004	0.290012	0.957256	0.575322	0.528665	0.054331									0.958333	0.014286	0.68018	0.060606				49.1	157.1	236.2
p values (unpaired two-tailed T-test)		0.0135		0.0002		0.0003		0.0004		p values (unpaired two-tailed T-test)		0.6982		0.0168		0.0028		0.0427									0.876667	0.028571	0.377778	0.264706				73.5	219.6	116.8
										Figure 3e																	0.9	0.019048	0.405556	0.22549				76.9	163.4	200
										genes	Lgr5		Olfm4		Smoc2		Msi1		Ascl2		Tert						0.471014	0.019048	0.394444	0.186275				154.5	162.1	357.7
Figure 3c	day 1		day 2		day 3		day 4			RNA-Seq CPM values	ACC1 flox/flox	ACC1Δ/ΔIEC	ACC1 flox/flox	ACC1Δ/ΔIEC	ACC1 flox/flox	ACC1Δ/ΔIEC	ACC1 flox/flox	ACC1Δ/ΔIEC	ACC1 flox/flox	ACC1Δ/ΔIEC	ACC1 flox/flox	ACC1Δ/ΔIEC					0.644928	0.026718	0.361111	0.137255				105.8	121.7	188.7
	ACC1 flox/flox	ACC1Δ/ΔIEC	ACC1 flox/flox	ACC1Δ/ΔIEC	ACC1 flox/flox	ACC1Δ/ΔIEC	ACC1 flox/flox	ACC1Δ/ΔIEC			262.238	30.8884	471.31	19.0889	471.25	108.761	31.1118	12.6227	15.7753	4.32652	9.81671	5.42455					0.5	0.045802	0.14375	0.03				93.7	161.3	142.3
crypt domain per organoid	0	0	0	2	6	1	2	1			290.09	43.7112	304.896	13.1828	411.475	101.772	19.9863	16.7061	12.8183	7.82402	14.8818	6.81133					0.772059	0.041985	0.13125	0.015				32.3	143.4	125.6
	0	0	3	1	4	0	4	1			306.141	110.904	337.12	17.5673	429.932	149.37	20.4972	12.7139	12.7681	7.3792	16.393	9.60533					0.808824	0.087786	0.125	0				47.1	156	217.9
	0	0	0	0	5	3	5	0		p values (Benjamini–Hochberg procedure)		0.000179729		1.23935e-11		2.12642e-09		0.000984156		0.000246037		0.000903537					0.731618	0.195652	0.14375	0				56.6	100.6	126.1
	1	0	1	0	4	1	4	2		Figure 3f																		0.119565	0.15	0				52.7		137.7
	1	1	0	2	5	3	4	2		genes	Atoh1		Muc2		Lyz1		Reg3g		Slc5a11		Alpi		Chgb					0.065217	0.1375	0				72.3
	0	0	0	2	2	4	5	0		RNA-Seq CPM values	ACC1 flox/flox	ACC1Δ/ΔIEC	ACC1 flox/flox	ACC1Δ/ΔIEC	ACC1 flox/flox	ACC1Δ/ΔIEC	ACC1 flox/flox	ACC1Δ/ΔIEC	ACC1 flox/flox	ACC1Δ/ΔIEC	ACC1 flox/flox	ACC1Δ/ΔIEC	ACC1 flox/flox	ACC1Δ/ΔIEC				0.097826	0.0625	0			p values (One-way ANOVA with Tukey’s multiple comparison test)	Lgr5hi+paneth / Lgr5hi+paneth (ACC1Δ/ΔIEC) = 0,5631
	0	0	0	1	6	1	6	0			9.17685	23.8645	107.694	663.998	364.694	1050.71	9.35681	83.1755	1.79857	16.0388	66.0637	333.962	540.314	1205.27					0.175	0				Lgr5hi /Lgr5hi+paneth = 0,0008
	0	0	1	2	4	3	5	0			5.14346	26.3056	125.769	767.34	233.325	1913.26	13.669	73.5011	1.43275	12.2545	39.8069	210.298	371.309	1439.66		p values (unpaired two-tailed T-test)		<0,0001		<0,0001				Lgr5hi / Lgr5hi+paneth (ACC1Δ/ΔIEC) < 0,0001
	0	0	0	2	3	1	5	0			5.66394	14.2582	102.851	456.076	297.474	1390.61	9.49724	57.7781	0.997301	11.4905	72.9343	198.746	398.12	1234.66
	0	0	1	2	7	0	6	0		p values (Benjamini–Hochberg procedure)		1.2297e-05		5.6695e-07		6.50603e-06		2.38846e-09		1.81189e-06		1.8541e-05		1.11352e-05		Figure 3k	vehicle	SorA		vehicle	SorA
	1	0	1	0	6	0	5	1		Figure 3h																organoid size (mm)	1110.3	85.6	crypt domain per organoid	9	8
	0	0	0	2	4	3	6	2			ACC1 flox/flox	ACC1Δ/ΔIEC															909.2	77.2		11	1
	0	0	0	1	8	1	9	1		secondary organoids	0.928571	0															1109.9	54.2		38	9
	0	1	0	0	5	0	5	0			0.657143	0															840.7	59.6		20	9
	0	2	2	2		4	7	1			0.642857	0.061856															953.9	87.6		20	5
	1	0	0	2		1	6	2			0.514286	0															1571.7	79.8		10	22
	1	0	1	1		3	6	0			0.385714	0.082474															811.8	73.9		22	5
	0	0	1	0		1	6	0			0.571429	0.123711															1344	86.3		18	6
	0	0	2				7	0			0.358974	0.07619															848.6	62.6		25	7
	0	0	1				4	0			0.333333	0.019048															914.5	81.4		36	8
	0	0	1				6	0			0.307692	0															1616	108.9		22	3
	0	0	2				7	0			0.458874	0.037037															827.6	87.3		19	0
	0	0	0				8	0			0.467532	0															948.7	127		10	3
	0	0	0				6	2			0.320346	0.037037															1240.4	55.2		14	16
	0	2	1				7	1			0.380952	0															747.3	75.9		11	1
	0	1	0				7				0.609756	0.096774															918	100.8		45	0
	0	0	0				6				0.54878	0.032258															427.4	39.4		8	1
	1	0	3				5				0.45122	0.032258															544.7	71.3		46	13
	0	0	0								0.378049	0.064516															612.2	99.5		26	3
	0	0	0								0.682927	0.032258															1669.3	123.5		28	3
	0	0	1								0.268293	0.064516															544.7	79.8		27	1
	0	0	1								0.791209	0.051282															967.9	99.7		37	4
	0	2	0								0.761905	0															414.8	70.2			5
	0	1	0								0.754579	0.071795															358.3	50.8			8
	0	1									0.877193	0.015504															1663.4	62.5			7
	0	0									0.935673	0															1278	122.9			6
	0	0									0.538012	0															1709	31.4			4
	0	0									0.748538	0															695.1	29.7			2
		0								p values (unpaired two-tailed T-test)		<0,0001															1409.2	26.2	p values (unpaired two-tailed T-test)		<0,0001
		0																									542.6	26.8
		0																									1282.1	23.6
p values (One-way ANOVA with Tukey’s multiple comparison test)		0.328		0.26		<0,0001		<0,0001																			645.5	22.1
																											642.4	98.1
																											1733.2	133.6
																											1486.9	44.4
																											1511.8	51.7
																											855	60.8
																											467.4
																											500.1
																											1318.1
																											316.1
																											499.7
																											839.8
																											447.1
																											764.5
																											408.3
																											496.8
																											1620.5
																											545.4
																											354.3
																											1688.9
																											579.5
																											857.4
																										p values (unpaired two-tailed T-test)		<0,0001

## Sheet: Figure 4
Figure 4a
genes	Acly		Acaca		Acacb		Fasn
RNA-Seq CPM values	ACC1 flox/flox	ACC1Δ/ΔIEC	ACC1 flox/flox	ACC1Δ/ΔIEC	ACC1 flox/flox	ACC1Δ/ΔIEC	ACC1 flox/flox	ACC1Δ/ΔIEC
	554.13	321.029	140.026	145.641	6.89738	4.09994	854.421	911.752
	632.742	347.032	166.17	151.942	11.9132	2.99265	1082.44	978.317
	685.993	412.736	185.267	178.431	12.2264	9.6655	1034.68	1155.36
p values (Benjamini–Hochberg procedure)		5.7134e-05		0.665892		0.0356067		0.820213
Figure 4b		C16:0 WT			C16:0 TG			C18:0 WT			C18:0 TG			C18:1w9 WT			C18:1w9 TG				p values (multiple T-tests with Bonferroni-Dunn method) WT/TG					C16	C18:0	C18:1w9
d13C fatty acids	6h	167.48	34.34	87.138	73.518	-3.311	5.96	89.6	5.319	33.231	19.671	-13.696	-8.8	109.105	15.36	42.389	5.89	-23.474	-19.981						6h	0.585756	0.539059	0.243134
	24h	384.222	599.208	699.666	192.4	182.677	82.252	277.403	384.142	488.997	106.78	110.479	43.809	494.598	553.549	711.724	76.065	53.26	28.05						24h	0.044294	0.030656	0.003864
	72h	1110.73	985.415		270.063	106.815	53.682	874.293	828.996		224.272	128.168		1325.22	1509.83		86.442	115.976							72h	0.007635	0.018387	0.015016
	WT=ACC1 flox/flox
	TG=ACC1Δ/ΔIEC
Figure 4c
	ACC1 flox/flox	ACC1Δ/ΔIEC
MFI LipidTox green	4888	2651
	5535	2953
	3156	2587
	4049	2562
p values (unpaired two-tailed T-test)		0.0168
Figure 4f						Figure 4g						Figure 4i
	ACC1Δ/ΔIEC						ACC1Δ/ΔIEC						ACC1Δ/ΔIEC
	DMSO	DMSO	GW501516	GW501516			DMSO	DMSO	GW501516	GW501516			DMSO	DMSO	GW501516	GW501516
		+4OHT		+4OHT				+4OHT		+4OHT				+4OHT		+4OHT
crypt domain per organoid	5	2	8	6		fold change Lgr5 expression	1.00109	0.318972	0.796393	0.740514		secondary organoids	0.609756	0.096774	0.586667	0.539326
	6	2	9	3			1.01158	0.288494	0.700574	0.683783			0.54878	0.032258	0.56	0.674157
	7	1	8	3			0.987333	0.288494	0.735404	0.667393			0.45122	0.032258	0.52	0.606742
	8	3	6	2		p values (One-way ANOVA with Tukey’s multiple comparison test)							0.378049	0.064516	0.44	0.539326
	11	0	6	2		DMSO/DMSO+4OHT = 0,0003							0.682927	0.032258	0.626667	0.494382
	10	2	7	4		DMSO+4OHT/GW501516+4OHT= 0,001							0.268293	0.064516	0.586667	0.674157
	9	2	6	6		GW501516/GW501516+4OHT= 0,0936							0.791209	0.051282	0.688889	0.217949
	6	0	6	6									0.761905	0	0.8	0.307692
	6	0	8	6									0.754579	0.071795	0.7	0.25641
	6	0	8	6									0.877193	0.015504	1.00741	0.333333
	5	2	8	4									0.935673	0	0.918519	0.246377
	7	1	11	3									0.538012	0	0.622222	0.42029
	9	2	7	3									0.748538	0	1.03704	0.231884
	9	1	7	1								p values (One-way ANOVA with Tukey’s multiple comparison test)
	7	0	7	1								DMSO/DMSO+4OHT <0,0001
	8	0	8	3								DMSO+4OHT/GW501516+4OHT<0,0001
	9	3	6	5								GW501516/GW501516+4OHT= 0,0007
	6	2	7	4
	5	2	7	5
	7	2	6	4
	6	1	6	5
	7	2	7	3
	7	1	5	5
	7	2	5	3
	5	2		3
	7	1		2
	6	0		4
	10	1		4
	11	2		3
	7	2		4
		0		3
		2		3
		2
		1
		1
		2
		0
		4
		2
		1
		4
		2
		2
		2
		1
		2
		2
		1
		2
		2
		0
		0
		2
		0
		0
		1
		2
		1
		0
p values (One-way ANOVA with Tukey’s multiple comparison test)
DMSO / DMSO+4OHT < 0,0001
DMSO+4OHT /GW501516+4OHT <0,0001
GW501516/ GW501516+4OHT < 0,0001

## Sheet: Figure 5
Figure 5a						Figure 5b						Figure 5e						Figure 5f
	ACC1Δ/ΔIEC						ACC1Δ/ΔIEC						ACC1 flox/flox	ACC1Δ/ΔIEC	ACC1 flox/flox	ACC1Δ/ΔIEC			ACC1Δ/ΔIEC
	vehicle	vehicle	Palmitate	Palmitate			vehicle	vehicle	Palmitate	Palmitate			Eto		Eto+palm				control	HFD
		+4OHT		+4OHT				+4OHT		+4OHT		crypt domain per organoid	4	0	5	4		old change Lgr5 expression	1.60955	4.61671
crypt domain per organoid	4	0	5	5		fold change Lgr5 expression	0.859385	0.159195	0.721775	0.519408			3	1	4	2			1.26759	2.9831
	5	2	8	6			1.07929	0.05329	0.616544	0.488379			5	0	5	4			2.0168	5.92496
	4	1	6	4			1.06133	0.22854	0.530606	0.911191			4	1	2	2			0.577375	2.47389
	4	0	5	3			1.08866	0.0846361	1.11927	0.569433			2	0	1	1			0.335084	2.67952
	4	3	9	3			0.810893	0.0155451	1.13098	0.166385			5	1	2	3			0.193604	1.67255
	5	1	6	4			0.981176	0.013769	0.730818	0.325918			5	0	1	1				1.35809
	7	2	5	6			1.11927	0.0858268	0.854165	0.56353			3	0	1	2				7.32029
	10	3	9	3		p values (One-way ANOVA with Tukey’s multiple comparison test)							2	1	4	1		p values (unpaired two-tailed T-test)		0.0047
	5	2	5	4		vehicle/vehicle+4OHT <0,0001							3	0	3	1
	8	2	6	5		vehicle+4OHT/palmitate+4OHT= 0,0007							2	0	3	2
	6	0	6	7		palmite/palmitate+4OHT= 0,0289							2	0	1	2
	5	2	6	3									1	2	2	2
	5	2	5	5									2	1	0	2
	8	2	6	3		Figure 5d							3	0	2	2
	6	0	7	4			ACC1Δ/ΔIEC						4	1	2	2
	7	2	7	5			vehicle	vehicle	Palmitate	Palmitate			3	0	4	1
	6	0	10	6				+4OHT		+4OHT			4	0	3	0
	6	1	7	3			0.928571	0	0.594595	0.186916			3	2	2	3
	6	0	10	3			0.657143	0	0.540541	0.224299			3	0	3	0
	5	1	10	4			0.642857	0.061856	0.540541	0.392523			1	1	4	2
	5	1	8	4			0.514286	0	0.666667	0.205607			4	0	0	3
	5	1	8	3			0.385714	0.082474	0.312925	0.261682			1	2	1	1
	5	0	6	4			0.571429	0.123711	0.29932	0.259259			3	2	0	3
	6	0	8	3			0.358974	0.07619	0.258503	0.296296			4	1	2	5
	6	0	8	4			0.333333	0.019048	0.551111	0.185185			2	0	2	2
	5	1	7	5			0.307692	0	0.471111	0.325203			3	1	1	1
	6	1	6	5			0.458874	0.037037	0.364444	0.227642			2	2	1	4
	6	0	9	7			0.467532	0	0.364444	0.195122			2	1	1	3
	6	0	6	3			0.320346	0.037037		0.162602			3	2	2	3
		0		3			0.380952	0					2	1	2	4
		0		3		p values (One-way ANOVA with Tukey’s multiple comparison test)							2	2	2	4
		0				vehicle/vehicle+4OHT <0,0001							4	2	2	3
		1				vehicle+4OHT/palmitate+4OHT= 0,0007							3	1	3	3
		1				palmite/palmitate+4OHT= 0,0001							2	1	3	3
		0											6	0	3	3
		1											4	0	3	1
		2											4	0	4	2
		0											5	0	4	2
		0											6	1	3	2
		0											2	1	4	4
		0											1	1	4	2
		1											4	0	5	3
		2											2	0	4	4
		2											3	0	3	1
		1											3	0	4	3
		0											1	0	2	4
		0											3	0	4	0
		0											1	0	5	3
		1											0	0	2	1
		0											2	0	0
		1											1	0	0
		2											1	0	1
p values (One-way ANOVA with Tukey’s multiple comparison test)													4	1	2
vehicle/vehicle+4OHT <0,0001													4	0	6
vehicle+4OHT/palmitate+4OHT<0,0001													2	1	4
palmite/palmitate+4OHT= 0,0009													2	1	3
													1	0	2
													0	0	2
													1	0	2
													3	0	5
													1	0	4
													2	0	4
													4	0	1
													1	0	3
													4	0	3
													2	0	4
													2	0	1
													2	0	2
													4	1	0
													2	0	4
													7	0	3
													5	0	3
													3	0	3
													3	0	5
													3	0	3
													5	2	3
													3	2	3
													2	1	1
													0	0	1
													3	0	4
													4	1	4
													3	1	2
													0	0	5
													3	1	0
													1	0	1
													0	0	1
													0	1	0
													0	0	5
													0	1	1
													0	0	0
													0	2	5
													1	2	2
													2	0	3
													3	0	1
													4	0	2
													2	0	2
													1	0	1
													5	0	0
													1	0	2
													0	0	1
													1	0	1
													2	0	0
													1	1	5
													1	0	0
													3	0	2
													3	0	0
													3	0	3
													4	2	5
													2	0	0
													3	0	0
													2	2	1
													0	1	2
													1	1	0
													0	0	2
													4	0	0
															1
															2
															3
															0
															1
															2
															3
															0
															4
															0
															3
															2
															2
															0
															4
															4
															0
															2
															1
															0
															1
															2
															0
												p values (One-way ANOVA with Tukey’s multiple comparison test)
												ACC1 flox/flox+Eto/ACC1Δ/ΔIEC+Eto < 0,0001
												ACC1Δ/ΔIEC+Eto /ACC1 flox/flox+Eto+palm < 0,0001
												ACC1Δ/ΔIEC+Eto+palm / ACC1 flox/flox+Eto+palm = 0,9645

## Sheet: Figure 6
Figure 6c				Figure 6e
	ACC1 flox/flox	ACC1Δ/ΔIEC			ACC1 flox/flox	ACC1Δ/ΔIEC		ACC1 flox/flox	ACC1Δ/ΔIEC
tumors per colon	14	2		colon length (cm)	10.5	10.5	histopatho-logical score	3	4
	4	1			9	8		2.5	3
	8	4			8.9	7.3		2.5	2
	11	3			8.5	6.7		1.5	3.5
	6	4			9.2	8.9		3.5	3.5
	7	1			10.4	11		0.5	3.5
	7	4			10.1	8.7		1.5	2.5
	7	1			10	8.9		1.5	3.5
	4	4			11	6.9		1.5	3.5
	7	2			10.5	7.2		1	3
	5	5			11	8		2	3
	7	2			11	7.6		3	1
	5	7			11.2			1	1
	6				9.4			1
	6				11.4			1.5
	6				10.3			2
	8				8.8			2.5
	9				8.7			1
	6				9.3
p values (unpaired two-tailed T-test)		<0,0001		p values (unpaired two-tailed T-test)		0.0011	p values (unpaired two-tailed T-test)		0.0042
Figure 6d	> 4 mm																				2- 4mm																			<2 mm
% of tumors with indicated size	ACC1 flox/flox	14.2	0	0	100	0	0	42.9	14.2	0	14.2	0	0	0	0	0	0	0	0	0	71.6	100	25	0	66.7	57.1	42.9	42.9	50	57.1	80	57.1	100	33.3	0	33.3	75	44.4	83.3	14.2	0	75	0	33.3	42.9	14.2	42.9	50	28.7
	ACC1Δ/ΔIEC	0	100	0	33.3	0	0	0	0						25	0	0	0	0		50	0	66.7	33.3	66.7	100	25	100						50	100	40	100	42.9		50	0	33.3	33.3	33.3	0	75	0
[truncated: 9 more columns]

## Sheet: Suppl. Fig. 1
Suppl. Fig. 1d
		ACC1 flox/flox					ACC1Δ/ΔIEC
% of initial body weight	day 1	100	100	100	100	100	100	100	100	100	100
	day 2	94.2982	97.7419	94.4805	100.844	99.2	98.1567	95.0156	95.5882	91.7563	93.421
	day 3	98.6842	97.0968	100.649	97.4684	100	103.226	99.6885	97.0588	92.1147	95.1754
	day 4	100	98.7097	102.597	98.3122	97.2	102.765	100.935	94.7059	93.19	97.3684
	day 5	104.386	101.29	102.922	99.5781	103.6	103.226	100.935	94.7059	87.8136	97.3684
	day 6	105.263	100.968	104.546	101.266	100.4	103.226	102.804	94.7059	100	96.4912
	day 7	107.895	102.258	106.493	101.266	102.8	103.226	101.246	91.7647	93.5484	97.3684
	day 8	108.772	102.581	105.195	100.422	101.6	100.922	98.1308	87.3529	92.8315	98.2456
	day 9	102.193	101.936	101.948	101.688	106.8	100.461	92.8349	89.3529	92.8315	98.6842
	day 10	102.326	105.941	112.715	99.5816	106.048	100.939	98.0328	91.3846	99.2188	104.695
	day 11	99.1228	105.484	106.169	101.688	106	100.922	94.081	87.0588	91.7563	96.4912
	day 12	102.193	102.581	101.948	100.422	104.8	101.843	95.3271	84.1176	92.1147	96.0526
	day 13	106.579	104.516	103.896	100.844	102.4	105.53	98.1308	86.7647	93.5484	97.3684
	day 14	106.579	102.258	103.896	101.266	104	105.53	97.8193	87.2353	97.8495	100

## Sheet: Suppl. Fig. 2
Suppl. Fig 2a
	Lgr5neg	Lgr5high
Acaca relative expression	0.0020322	0.0013729
	0.001972	0.0012362
	0.0016563	0.0025075
Figure 2e	colon
	Lgr5-EGFP	Acc1Δ/ΔLgr5
% Lgr5high ISC	4.95	1.54
	4.26	2.28
	10.9	3.46
	7.73	2.48
	5.03	2.87
	4.22	1.23
	4.6	2.57
p values (unpaired two-tailed T-test)		0.0032
% Lgr5int progenitor	colon
	Lgr5-EGFP	Acc1Δ/ΔLgr5
	17.2	14.9
	19.7	12.3
	23.4	12.8
	15.4	12.8
	13.2	10.3
	18	9.84
	14.8	17.3
p values (unpaired two-tailed T-test)		0.0167

## Sheet: Suppl. Fig. 3
Suppl. Fig 3d
	WT day 2	TG day 2	WT day 4	TG day 4		WT day 2	TG day 2	WT day 4	TG day 4
% of apoptotic cells	23.3	10.7	7.72	3.45	% of necrotic cells	10.7	19.1	4.28	33.5
	15.1	23.6	25.2	15.2		19.3	28.2	12.1	26.8
	34.2	18.4	25.3	17		18.2	40.7	4.33	14.9
			27.1	12.2				12.6	23.3
p values (unpaired two-tailed T-test)		0.377		0.137			0.1236		0.0112
	WT=ACC1 flox/flox
	TG=ACC1Δ/ΔIEC

## Sheet: Suppl. Fig. 4
Suppl. Fig. 4a
	time (minutes)	ACC1 flox/flox																																				ACC1Δ/ΔIEC
OCR per organoids	1.34472	29.858	10.6384	77.5318	9.17041	122.723	17.493	123.168	27.1529	213.564	9.06614	55.8453	24.2882	30.4546	35.4252	39.7054	34.5713	243.8	90.5867	51.5087	107.906	53.0777	34.8787	48.8811	41.5389	66.471	78.6257	62.65	41.0686	16.6114	14.5838	7.2381	32.9038	24.8168	35.3555	12.3017	50.9827	9.99812	23.7997	23.784	12.9326	19.8691	13.1268	55.5878	7.41504	4.05752	41.7613	14.1386	21.2948
	7.97707	31.3367	9.63611	72.9258	9.56053	113.392	21.6503	115.159	22.6853	202.142	8.52555	54.8549	21.99	26.2949	31.633	35.701	31.1701	230.234	96.5854	47.512	105.004	47.7724	32.307	42.8639	33.7069	60.8677	73.9169	56.6568	37.0377	9.65723	13.0811	8.0759	28.0397	22.4359	30.6956	11.5537	48.1319	8.38416	21.9484	25.3564	9.07221	19.4741	10.2837	48.8068	6.90854	3.15029	40.3681	11.0533	19.2258
	14.6588	31.1927	9.68944	72.6814	8.99946	109.607	20.881	110.874	21.5557	197.192	8.71171	55.7288	22.2235	25.4962	31.1221	34.6536	31.0921	225.011	100.035	46.3191	103.644	46.1212	32.4775	41.7647	32.8472	60.6952	72.8194	56.0672	34.5889	9.77699	11.4514	8.89264	27.4336	22.8814	30.2728	9.53395	46.7267	7.75151	20.8243	22.8134	10.2733	19.9053	9.92507	46.7622	6.83341	2.99621	39.4488	10.3152	17.7547
	21.4589	32.8839	9.88323	72.3701	6.82108	106.833	15.52	111.897	19.3267	189.944	7.30135	58.8432	20.9317	25.0157	30.65	31.9387	29.5566	217.998	96.463	44.3037	100.385	45.7039	32.8419	39.5571	35.6134	60.6544	69.7426	54.1708	34.7343	8.62985	9.70887	7.94541	24.5094	22.167	28.6859	7.86906	46.0302	6.57495	22.2126	21.573	7.72675	18.3291	5.55871	48.0191	5.10237	0.906783	34.0766	8.68443	17.4713
	28.0826	33.6039	10.5246	74.1465	12.4799	103.371	15.5193	107.634	20.2115	189.341	8.28123	58.5294	22.3054	26.9534	31.5778	34.267	30.8038	216.738	98.8613	44.2015	99.8147	47.4113	33.291	42.2837	28.848	60.7804	69.0723	56.584	34.0167	11.4806	10.658	9.468	24.9938	23.026	30.0441	9.43416	43.9741	8.67125	22.2005	21.4274	9.65006	20.148	9.4272	49.4556	6.75136	1.3489	39.4316	10.6289	18.6312
	34.7426	33.3816	10.3645	75.1683	10.8774	101.348	15.0789	103.817	20.3232	187.589	8.61625	59.1856	22.1458	27.1577	32.2466	34.6463	30.9291	215.107	100.242	44.3498	100.084	47.2588	33.6358	42.0315	30.0098	61.1123	68.9755	56.3309	32.417	12.3962	10.8006	10.223	24.0781	22.7705	29.6062	10.465	44.5847	7.78241	21.8559	21.8351	10.8183	18.9995	8.97726	48.72	6.45045	2.53497	39.3522	10.6343	18.4054
	41.4524	30.2169	9.00998	53.9693	5.48921	57.1282	12.7874	65.7092	15.5247	95.9133	7.26468	44.8523	18.1205	22.7593	24.987	27.616	25.1222	109.868	39.3695	41.1041	53.754	35.3595	27.0825	33.5548	30.0191	49.9824	41.9036	43.8693	20.6435	6.24524	8.58087	7.51287	19.8875	17.7817	23.6938	16.0884	20.2191	7.00293	13.0074	17.8966	6.4674	13.4953	3.63068	25.0303	3.30083	3.21876	20.276	8.60296	15.8854
	48.118	26.1975	7.40362	44.5199	9.0753	52.1383	10.2217	56.719	15.224	87.9735	6.04544	35.7427	16.1111	19.7277	20.8439	23.3622	19.7546	99.4658	39.8695	34.3099	44.0661	29.7917	23.6417	26.0245	19.6661	38.6641	36.2779	34.9342	17.5268	7.05653	8.29761	7.26606	16.8914	13.4936	19.3554	10.1418	17.7154	5.38457	11.1093	16.2157	6.31719	11.3388	5.33236	25.6561	2.6142	0.955714	22.9734	6.8511	13.8755
	54.7766	24.5967	7.394	42.279	7.28303	51.7518	10.5605	53.8409	13.283	88.269	6.29703	33.6303	16.5485	18.5017	20.4195	22.9113	19.7755	96.3885	45.8021	32.0378	47.1932	27.8306	21.1882	23.9241	19.8358	36.6605	36.6754	32.5082	17.7262	4.98594	8.20891	15.8533	17.1162	13.041	18.4825	11.6924	18.6523	5.1638	11.0152	10.6869	6.66611	12.3316	5.64172	26.578	3.65211	1.15191	25.1844	7.50587	13.3694
	61.5387	23.6466	6.32365	40.5209	6.40417	47.7798	11.153	48.6478	11.4972	87.42	5.10246	32.5925	14.0363	16.7798	18.643	20.4178	17.8619	92.4926	45.5268	29.4961	45.3943	25.3084	19.421	22.4052	18.8784	36.1095	33.6137	30.3959	15.2691	1.21344	7.28702	11.1688	16.9691	12.4925	17.6412	8.55025	15.707	4.19109	9.30789	9.22695	4.23294	11.1831	1.40159	22.9445	2.60915	1.32153	19.5696	5.96278	11.568
	68.1971	22.811	6.64536	41.2442	6.31792	48.307	8.46949	48.3318	11.6239	95.4578	4.41818	33.6298	14.5358	16.2406	19.1399	20.2598	18.6088	100.816	50.0271	29.6683	47.861	26.5329	20.454	21.7142	19.9628	35.4025	34.7368	31.1802	14.7222	3.07947	7.25711	11.3415	16.4919	12.2439	18.2701	10.1494	17.826	4.00166	7.55259	10.212	5.04393	10.237	4.40654	22.0194	2.85561	1.06319	20.812	5.82723	11.8738
	74.8619	22.4745	6.15627	41.5211	6.27977	47.4582	9.27305	46.8901	11.1443	100.432	4.38955	34.2883	14.4678	16.1697	18.7897	21.0196	18.8099	105.864	53.446	29.6841	50.8313	26.61	21.1545	22.9959	19.3006	37.0248	35.8705	32.4795	13.6239	3.06387	6.71866	10.3449	15.9	11.6803	17.2234	11.0596	17.9847	4.11763	7.48863	15.047	5.31775	10.5202	3.88528	22.0324	1.96608	0.967162	21.5838	5.34037	12.5818
	81.6477	23.0428	6.39005	42.7289	5.12395	48.9437	8.8825	47.8755	10.3365	106.318	4.75138	34.2815	14.8017	17.1357	19.7983	20.7903	19.9032	112.091	55.8721	31.1812	54.6074	27.535	21.7258	23.6592	19.9122	38.8733	36.5906	32.1498	12.9179	1.1781	6.91933	8.30255	16.9779	12.3791	18.9623	8.21036	18.0138	3.82599	8.05349	11.6402	4.18648	10.138	0.918236	21.5954	1.91666	-0.351882	19.6409	5.73865	12.3373
	88.3255	22.4781	6.28937	43.6114	5.71696	47.8242	9.00459	47.7849	11.8344	108.454	4.55833	35.4954	15.0964	16.7413	19.8867	21.6468	19.994	115.809	58.7697	32.2922	54.5529	28.1155	22.359	24.8748	20.4293	40.9794	38.2305	34.1653	13.4028	2.9169	6.35783	9.92026	16.9541	12.9955	20.5551	10.7833	18.8758	4.71441	6.75292	12.1934	4.97046	9.91727	5.10992	22.3667	2.79011	1.2544	20.3637	5.82273	12.9807
	94.9966	22.2528	5.73192	44.7247	5.05126	46.8261	9.43243	47.1603	11.7289	110.594	4.32673	35.672	14.6199	17.0203	20.2794	21.5645	19.8605	117.176	59.5005	31.6504	54.8371	28.8416	22.0996	25.4014	21.0983	41.5148	37.1209	34.4956	12.7848	3.17222	8.94139	9.87115	16.2745	13.8655	19.9926	10.7964	19.1421	3.63442	6.37208	11.2821	4.86341	9.76274	3.53301	22.1896	3.42674	0.249689	19.8141	4.99037	11.9726
	101.633	23.1659	6.30316	45.209	5.56659	46.6064	9.04788	45.9361	11.5726	109.888	4.46018	36.1923	15.6117	16.6944	19.3667	21.0006	20.4258	116.977	59.5013	32.5007	54.111	29.1984	22.4456	25.985	20.9574	41.8051	36.7888	34.9402	11.8642	2.68163	7.71711	9.92104	16.6389	13.2572	21.0115	11.7678	17.5992	4.60346	6.87973	9.71962	4.86249	9.75992	3.36892	21.3566	1.8477	0.865872	19.3053	6.28309	12.8391
	108.331	22.1225	5.28217	45.1275	4.78163	43.4186	8.96887	44.1064	10.3939	106.733	4.12208	35.8207	14.3452	17.118	19.4556	20.5283	19.5447	114.147	58.6882	31.1325	53.2058	28.2202	21.9629	25.5665	20.7545	41.4629	35.6059	33.9591	10.7131	2.07208	7.00358	8.24744	16.6333	12.834	19.4883	11.0267	15.5693	3.50894	5.10186	7.41457	4.50654	9.32992	2.64582	19.8052	2.1887	0.205031	17.7789	5.08055	11.5518
	115.054	21.2156	4.67288	44.2635	4.20717	41.1376	7.42434	42.005	10.3387	103.72	3.44705	34.8489	14.3522	16.0033	18.1617	19.5405	17.7711	111.078	57.4452	31.0494	50.886	27.4513	20.8437	24.6575	19.9176	40.8578	33.2295	33.8997	9.91096	0.729854	6.40402	7.68312	16.4345	12.2782	19.4259	10.8632	14.2864	2.80432	5.02108	8.74781	3.24482	8.05022	2.32375	18.4914	1.53968	0.354386	17.3163	4.94946	10.817
	time (minutes)	ACC1 flox/flox																																				ACC1Δ/ΔIEC
ECAR per organoids	1.34472	0.09106	0.047285	0.364811	0.004528	0.4617	-0.01964	0.535247	0.053793	0.616663	-0.04673	0.093594	0.020015	0.151299	0.065658	0.186455	0.164938	0.690283	0.087898	0.120757	0.202952	0.262712	0.140738	0.1939	0.070619	0.098482	0.402213	0.244239	0.374278	0.041933	0.062011	0.005748	0.098753	0.012691	0.224031	0.150376	0.066558	0.118675	0.163585	0.047811	0.070218	0.127908	0.144667	0.115229	0.135655	0.064259	0.163988	0.112545	0.094772
	7.97707	0.068029	0.045003	0.291321	0.070822	0.502448	0.009571	0.518498	0.134094	0.655343	-0.0438	0.099303	0.026363	0.159622	0.07488	0.150988	0.130833	0.689439	0.095509	0.103624	0.212914	0.255084	0.090703	0.083531	0.059279	0.076516	0.330487	0.153725	0.297157	0.015286	0.063644	0.036763	0.071884	-0.00282	0.161818	0.109035	0.056005	0.022834	0.045409	-0.01634	0.088863	0.149924	-0.02323	0.016635	0.084639	0.021746	0.126926	-0.00299	0.05101
	14.6588	0.105929	0.058177	0.328017	0.068384	0.55214	0.041297	0.545161	0.161015	0.685245	0.061789	0.118634	0.066744	0.168758	0.09069	0.168029	0.136132	0.71677	0.160377	0.115424	0.248345	0.29365	0.121923	0.107451	0.082353	0.105255	0.378477	0.160996	0.348017	0.060279	0.0739	0.088275	0.080773	0.025007	0.173229	0.106126	0.13703	0.11328	0.081204	0.036284	0.111547	0.173842	0.018153	0.075879	0.144399	0.065272	0.10959	0.031155	0.070152
	21.4589	0.09262	0.064898	0.320799	0.1936	1.02714	0.053398	0.924008	0.174924	1.02234	0.096832	0.132609	0.039686	0.17655	0.103794	0.171143	0.108653	1.21618	0.311003	0.165677	0.577036	0.454785	0.156523	0.097237	0.091999	0.144895	0.658351	0.156805	0.816316	0.121608	0.063763	0.167112	0.095008	0.077249	0.256838	0.246216	0.379104	0.108934	0.096582	0.096499	0.172667	0.475432	0.029978	0.115565	0.405928	0.096416	0.168387	0.092989	0.110883
	28.0826	0.096606	0.062944	0.452542	0.233814	1.07061	0.085319	1.06627	0.176355	1.25388	0.08534	0.199469	0.081829	0.273116	0.113112	0.249359	0.144478	1.34176	0.497297	0.217458	0.525133	0.553368	0.194738	0.149825	0.087645	0.276232	0.73534	0.239121	0.821628	0.152781	0.070857	0.128367	0.13404	0.140316	0.334055	0.322326	0.41811	0.085467	0.097211	0.073912	0.185829	0.469079	0.076476	0.083615	0.413989	0.150583	0.21239	0.141642	0.133044
	34.7426	0.132763	0.069178	0.487204	0.257811	1.02523	0.051152	1.00907	0.185149	1.16975	0.059252	0.223608	0.091926	0.306494	0.11577	0.282917	0.1605	1.26343	0.536516	0.240171	0.506915	0.590759	0.2269	0.206082	0.125706	0.324705	0.72481	0.259823	0.83421	0.172358	0.06351	0.149102	0.162031	0.143645	0.37998	0.315841	0.382625	0.120988	0.126424	0.118649	0.202974	0.489876	0.130835	0.13308	0.409227	0.164174	0.220989	0.161766	0.119179
	41.4524	0.091933	0.069981	0.43014	0.238147	0.980606	0.069811	0.947845	0.190487	1.05371	0.127045	0.205402	0.045675	0.289866	0.182864	0.295839	0.150759	1.28897	0.501786	0.226401	0.500937	0.647827	0.269117	0.21749	0.161396	0.250846	0.678801	0.316474	0.982272	0.125282	0.083552	0.162395	0.135102	0.119359	0.335473	0.249712	0.366452	0.208599	0.166218	0.144093	0.216527	0.697254	0.091042	0.153862	0.5382	0.150216	0.156676	0.102909	0.136611
	48.118	0.137363	0.070885	0.532177	0.275012	0.914598	0.091548	0.916937	0.18401	1.12308	0.100405	0.237013	0.063321	0.319287	0.166086	0.321591	0.155992	1.39674	0.625242	0.236364	0.567204	0.660454	0.256905	0.194457	0.154775	0.306254	0.654649	0.265701	0.787408	0.11638	0.064881	0.138908	0.134353	0.133794	0.333448	0.214844	0.405266	0.109802	0.129163	0.119422	0.196033	0.61319	0.155576	0.100796	0.520882	0.187695	0.212126	0.118043	0.144521
	54.7766	0.10205	0.056526	0.541423	0.233417	0.868507	0.052181	0.926213	0.170387	1.17648	0.101811	0.233259	0.053527	0.326374	0.143808	0.359163	0.145757	1.50231	0.693313	0.269436	0.58328	0.652465	0.236166	0.187661	0.129026	0.358176	0.656096	0.268874	0.618367	0.149867	0.079483	0.148241	0.17975	0.155903	0.404285	0.316249	0.423185	0.037005	0.114719	0.061243	0.181546	0.534873	0.147922	0.08168	0.451218	0.191277	0.25853	0.152848	0.152825
	61.5387	0.110966	0.081173	0.496828	0.148396	0.622393	0.079118	0.599594	0.187225	0.751542	0.081965	0.168523	0.048376	0.254577	0.118823	0.254291	0.104814	0.963594	0.373982	0.18816	0.369239	0.531456	0.228377	0.188174	0.140672	0.239491	0.457875	0.20363	0.463741	0.089857	0.052121	0.109993	0.118436	0.05652	0.31924	0.08366	0.261044	0.152276	0.117488	0.100971	0.157823	0.440136	0.094173	0.123842	0.30614	0.155819	0.171986	0.120502	0.12249
	68.1971	0.110635	0.070065	0.44754	0.154722	0.578015	0.063413	0.567515	0.131253	0.785704	0.073143	0.187375	0.045322	0.257067	0.084533	0.255519	0.095561	0.962389	0.394085	0.188276	0.389357	0.479245	0.174203	0.155741	0.125548	0.231333	0.444119	0.22508	0.390626	0.10333	0.057568	0.12125	0.115913	0.107104	0.32433	0.217482	0.230547	0.157758	0.118262	0.072578	0.15272	0.329389	0.103998	0.111889	0.212371	0.148188	0.205559	0.104773	0.101743
	74.8619	0.088332	0.041021	0.401645	0.123309	0.539862	0.049676	0.512785	0.134112	0.769481	0.0162	0.17848	0.054228	0.222596	0.094774	0.257776	0.121906	0.962833	0.420867	0.186749	0.365948	0.426136	0.185514	0.154636	0.1026	0.241755	0.458014	0.1881	0.357603	0.104133	0.040145	0.068291	0.1046	0.110551	0.299035	0.179411	0.178875	0.024624	0.105322	0.030775	0.128519	0.257139	0.083899	0.088036	0.149185	0.113774	0.159067	0.108784	0.076805
	81.6477	0.105915	0.059832	0.46026	0.136822	0.629047	0.029995	0.615314	0.144992	0.875403	0.061341	0.186494	0.033309	0.242562	0.118037	0.273887	0.174539	1.12442	0.409695	0.201331	0.433113	0.453931	0.207721	0.177381	0.122871	0.23878	0.476261	0.224624	0.341113	0.100855	0.069145	0.100931	0.112287	0.122113	0.323444	0.287584	0.22218	0.116246	0.095824	0.026078	0.116243	0.315264	0.081446	0.118606	0.194131	0.091471	0.093608	0.080211	0.094557
	88.3255	0.110767	0.0716	0.471732	0.162015	0.550681	0.07995	0.576639	0.162314	0.880733	0.072015	0.186833	0.08841	0.238002	0.120945	0.265718	0.163778	1.09982	0.400262	0.203088	0.416151	0.457862	0.214013	0.193226	0.137928	0.267368	0.520137	0.205155	0.343966	0.11079	0.096931	0.09806	0.118368	0.126915	0.352938	0.239348	0.227619	0.048183	0.084818	0.034008	0.08881	0.232531	0.050294	0.054258	0.14875	0.141275	0.160464	0.11002	0.110021
	94.9966	0.11512	0.039512	0.435434	0.118161	0.570586	0.032634	0.573016	0.167642	0.8901	0.071591	0.200403	0.080878	0.263882	0.117899	0.276547	0.169051	1.12698	0.389326	0.249536	0.434398	0.446884	0.212558	0.168043	0.139542	0.286133	0.481441	0.24954	0.334852	0.084258	0.083101	0.103526	0.115863	0.105237	0.332766	0.202765	0.219961	0.072799	0.066293	0.044171	0.118795	0.217804	0.058435	0.095952	0.146937	0.078935	0.137335	0.075601	0.083488
	101.633	0.09628	0.041096	0.470652	0.107116	0.537028	0.066667	0.542152	0.161413	0.86908	0.027172	0.206723	0.060806	0.256958	0.118667	0.280962	0.167798	1.15906	0.350527	0.239609	0.419545	0.449752	0.189711	0.175531	0.138476	0.295605	0.435329	0.232893	0.302346	0.093574	0.090291	0.092911	0.143903	0.135267	0.360529	0.235439	0.214594	0.106943	0.061501	0.050563	0.10572	0.207823	0.057897	0.098344	0.141684	0.10845	0.125392	0.097934	0.085333
	108.331	0.098111	0.041541	0.439534	0.066959	0.504214	0.026101	0.500206	0.133118	0.809397	0.019533	0.162603	0.055127	0.241131	0.098215	0.225596	0.100504	1.07767	0.314141	0.202727	0.403028	0.433859	0.223325	0.190196	0.156023	0.270769	0.421694	0.230272	0.361862	0.060216	0.07976	0.071877	0.114808	0.075798	0.317846	0.126141	0.195429	0.161698	0.079356	0.036709	0.111443	0.191563	0.056135	0.10067	0.145805	0.079589	0.098209	0.07935	0.082453
	115.054	0.075182	0.03064	0.38424	0.097757	0.454393	0.004887	0.472122	0.119144	0.76849	0.005917	0.174276	0.034328	0.230398	0.107023	0.233949	0.127836	1.05317	0.314283	0.222967	0.376775	0.423446	0.184353	0.191043	0.135255	0.260853	0.416306	0.228162	0.268841	0.047738	0.077429	0.082787	0.12122	0.049838	0.318174	0.100052	0.201928	0.140201	0.069039	0.055784	0.11024	0.191337	0.024174	0.093157	0.109553	0.067667	0.116624	0.076122	0.051617
Suppl. Fig. 4b						Suppl. Fig. 4c						Suppl. Fig. 4d
	ACC1Δ/ΔIEC						ACC1Δ/ΔIEC						ACC1Δ/ΔIEC
	vehicle	vehicle	acetate	acetate			vehicle	vehicle	PPARg	PPARg			vehicle	CHIR	Wnt3a	vehicle	CHIR	Wnt3a
		+4OHT		+4OHT				+4OHT		+4OHT						+4OHT
crypt domain per organoid	5	1	4	0		crypt domain per organoid	6	2	6	1		crypt domain per organoid	11	5	7	3	3	3
	6	0	4	1			7	0	4	1			6	6	7	2	1	4
	7	2	5	1			6	0	5	0			4	6	5	4	2	3
	4	1	5	1			9	1	6	2			3	11	4	2	3	3
	6	0	7	1			8	0	5	1			8	11	5	1	1	2
	4	0	7	0			6	0	5	0			5	5	5	5	1	3
	7	0	8	0			7	0	6	0			6	6	7	2	4	2
	6	1	7	0			8	0	3	1			7	7	4	3	1	0
	5	0	4	0			7	2	8	0			11	5	4	3	2	4
	7	2	5	2			3	0	3	0			6	6	3	3	1	4
	4	1	3	0			6	3	7	0			5	6	3	4	3	2
	6	0	5	0			6	1	2	0			5	3	7	6	2	4
	5	0	4	0			3	0	6	0			9	5	8	2	2	4
	5	1	6	2			7	1	5	2			6	8	5	4	3	2
	5	1	5	0			10	0	4	2			8	6	8	3	1	0
	6	0	3	1			5	0	4	0			3	2	7	2	0	1
	4	1	6	0			5	0	5	0			3	3	5	3	0	3
	7	1	5	0			3	1	6	1			5		4	1	3	3
	7	1	5	0			6	2	8	0			3		6	2	2	0
	5	0	5	0			4	2	5	1			6		10	1	0	0
	8	0	6	0			5	2	6	0			5		5	4	0	2
	6	2	6	0			5	0	4	0			4		5	1	2	0
	4	2	3	0			6	1	5	1			3		7	2	0	0
	7	2	5	0			5	0	2	0			10		7	5	0	3
	5	0	6	0			4	1	8	3			5		4	3	0	4
	6	0	4	1			6	0	7	2			6		6	0	0	4
	9	0	8	1			7	2	5	1			2		7	1	0	0
	3	2	4	0			6	0	3	1					10	0	0	0
	5	1	6	0			4	1	5	0					3	0	2	0
	3	0	8	1			6	0	7	1					4	0	0	2
	4	0	5	0			5	0	5	1					2	4	0	0
	5	0	4	0			8	0	6	0						0	5	0
	8	0	8	0			5	0	6	2						3	4
	7	2	5	0				1								1	2
	4	0	4	0		p values (One-way ANOVA with Tukey’s multiple comparison test)										4	0
	6	0	4	1		vehicle / vehicle+4OHT < 0,0001										4	0
	5	1	6	0		PPARg/ PPARg+4OHT < 0,0001										0	0
	4	1	6	1												0	4
	3	1	5	0												2	5
	4	0	5	0												3	3
		0	6	0												0	0
		0	6	1												0
		0	6	0												0
		0	5	2												0
		1	5	0												2
		1	4	0												0
		1		0												3
		1		0												1
		1		2												4
		0		0												4
		0		0												0
		0		0												0
		1		0												2
		0		1												1
		0		1												0
		1		1												0
		1		0												0
		0		2												0
		0		2												2
		0		0												0
		1		0												3
		0		2												0
				0												0
				0												0
				2												0
				0								p values (One-way ANOVA with Tukey’s multiple comparison test)
				3								vehicle / vehicle+4OHT < 0,0001
				0								vehicle/ CHIR+4OHT < 0,0001
				0								vehicle/ Wnt3a+4OHT < 0,0001
				2								vehicle/ CHIR >0,9999
				0								vehicle/ Wnt3a >0,9999
				0
p values (One-way ANOVA with Tukey’s multiple comparison test)
vehicle / vehicle+4OHT < 0,0001
acetate/ acetate+4OHT < 0,0001
[truncated: 25 more columns]

[truncated: 4 more sheets: Suppl. Fig. 5, Suppl. Fig. 6, WB1, WB2]
